# Supplementary material for: Effects of Bacterial CLPB Protein Fragments on Food Intake and PYY Secretion
Source: Nutrients. 2021 Jun 29;13(7):2223. doi: 10.3390/nu13072223 (PMC8308458; doi:10.3390/nu13072223)
Supplement: Supplementary file 1 [file nutrients-13-02223-s001.zip]

Archive with 1 entries (1 files):
- nutrients-1224440-supplementary.pdf
